# Supplementary material for: Transcriptome of the adult female malaria mosquito vector Anopheles albimanus
Source: BMC Genomics. 2012 May 30;13:207. doi: 10.1186/1471-2164-13-207 (PMC3442982; doi:10.1186/1471-2164-13-207)
Supplement: Additional file 1 — Immunity related putative ortholog genesa. [file 1471-2164-13-207-S1.xls]

## Sheet: Supplementary Table 1. IRGs
Supplementary Table 1. Immunity related putative ortholog genesa
An. albimanusID	ImmunoDB ID	Interpro Annotationb	An. gambiae orthologc	Gene name	Familly
Microbial pattern/Glycan/Lipid Recognition
Locus_16248_Length_2033	BGBP2	IPR013320: Concanavalin A-like lectin/glucanase	AGAP002798	GNBPB2	GNBPB
Locus_24010_Length_497	BGBP6	IPR013320: Concanavalin A-like lectin/glucanase	AGAP006761	GNBPA1	GNBPA
Locus_857_Length_3449	CTL20	IPR001304: C-type lectin	AGAP006267	CTL6	CTL+OTHER
Locus_25924_Length_958	FREP3	IPR002181: Fibrinogen, alpha/beta/gamma chain.	AGAP011307	FREP3	FREP
Locus_5503_Length_3035	GALE1	IPR001079: Galectin, carbohydrate recognition domain	AGAP004934	GALE3	GALE
Locus_5835_Length_693	GALE10	IPR001079: Galectin, carbohydrate recognition domain	AGAP001197	GALE10	GALE
Locus_16969_Length_1698	GALE2	IPR001079: Galectin, carbohydrate recognition domain	AGAP008844	GALE1	GALE
Locus_16921_Length_395	ML1	IPR003172: MD-2-related lipid-recognition	AGAP012352	ML1	ML
Locus_23518_Length_408	ML2	IPR003172: MD-2-related lipid-recognition	AGAP002857	ML2	ML
isotig00763_Length_494	ML5	IPR003172: MD-2-related lipid-recognition	AGAP002851	ML6	ML
Locus_20786_Length_624	PGRP6	IPR015510: Peptidoglycan recognition protein	AGAP005552	PGRPLD	PGRPL
Locus_30987_Length_348	SCR10	IPR002159: CD36 antigen	AGAP004847	SCRB7	SCRB
Locus_7387_Length_1802	SCR13	IPR002159: CD36 antigen	AGAP000016	SCRB10	SCRB
Locus_31129_Length_349	SCR16	PTHR19331: SF7 SCAVENGER RECEPTOR-RELATED	AGAP009143	SCRAC1	SCRA
Locus_12617_Length_1790	SCR2	IPR002159: CD36 antigen	AGAP010132	SCRBQ1	SCRB
Locus_21900_Length_2489	SCR4	IPR002159: CD36 antigen	AGAP008179	SCRBQ3	SCRB
Immune-related signalling pathways
Locus_5164_Length_2725	IMDPATH2	IPR002219: PKC-like, phorbol ester/diacylglycerol binding	2R:30009966-30011446	TAK1	TAK1
Locus_3721_Length_1373	IMDPATH3	Not Found d	AGAP005933	IKK2	IKKg
Locus_5633_Length_2791	IMDPATH4	IPR011009: Protein kinase-like domain	AGAP009166	IKK1	IKKb
Locus_15867_Length_932	IMDPATH5	IPR000488: Death	AGAP000388	TRAF6	TRAF6
Locus_2904_Length_3669	IMDPATH7	IPR001012: UBX	AGAP006473	CASPAR	CASPAR
Locus_19058_Length_802	IMDPATH8	Not found e	3L:33233500-33240000	TAB2	TAB
Locus_13807_Length_3143	JAKSTAT1	IPR003961: Fibronectin, type III	AGAP010083	DOME	DOME
Locus_24173_Length_867	JAKSTAT4	IPR013801: STAT transcription factor, DNA-binding	AGAP000099	STAT2	STAT
Locus_14209_Length_2645	TOLLPATH1	IPR015787: Interleukin-1 receptor-associated kinase 4.	2R:31942229-31943281	TUBE	TUBE
Locus_8032_Length_1343	TOLLPATH2	IPR015787: Interleukin-1 receptor-associated kinase 4.	AGAP002966	PLL1	PELLE
Locus_18350_Length_1468	TOLLPATH3	IPR000157: Toll-Interleukin receptor.	AGAP005252	MYD	MYD88
Locus_3395_Length_1878	TOLLPATH5	IPR008974: TRAF-like	AGAP000388	TRAF6	TRAF6
Locus_7761_Length_2815	REL2	IPR011539: Rel homology	AGAP006747	REL2	REL2
Regulation
Locus_27827_Length_313	CLIP11	PTHR19355:SF126 SERINE PROTEASE-RELATED, INSECT	AGAP002422	CLIPD1	CLIPD
Locus_20068_Length_953	CLIP19	IPR001254: Peptidase S1/S6, chymotrypsin/Hap	AGAP011792	CLIPA7	CLIPA
Locus_48615_Length_348	CLIP25	IPR001254: Peptidase S1/S6, chymotrypsin/Hap	AGAP002270	CLIPB7	CLIPB
Locus_16468_Length_835	CLIP29	IPR001254: Peptidase S1/S6, chymotrypsin/Hap	AGAP003057	CLIPB8	CLIPB
Locus_12219_Length_800	CLIP8	IPR001254: Peptidase S1/S6, chymotrypsin/Hap	AGAP004318	CLIPC3	CLIPC
Locus_25394_Length_344	SPZ6	Not found f	AGAP000346	SPZ1	SPZ
Locus_9536_Length_1348	SRPN1	IPR000215: Protease inhibitor I4, serpin	AGAP006909	SRPN1	SRPN-INHIB
Locus_10159_Length_1306	SRPN10	IPR000215: Protease inhibitor I4, serpin	AGAP003139	SRPN9	SRPN-INHIB
isotig00138_Length_1045	SRPN11	IPR000215: Protease inhibitor I4, serpin	AGAP005246	SRPN10a	SRPN-INHIB
Locus_15511_Length_2034	SRPN15	IPR000215: Protease inhibitor I4, serpin	AGAP009213	SRPN16	SRPN-INHIB
Locus_37347_Length_370	SRPN19	IPR000215: Protease inhibitor I4, serpin	AGAP007692	SRPN14	SRPN-nonINHIB
Small RNA pathway
Locus_2193_Length_2758	SRRP10	PTHR10887: DNA2/NAM7 HELICASE FAMILY	AGAP006939	ARM1	Armitage
Locus_8288_Length_1545	SRRP11	Not found g	AGAP002829	SPNE	Spindle_E
Locus_3339_Length_2252	SRRP12	IPR011545: DNA/RNA helicase, DEAD/DEAH box type	AGAP005652	RM62A	Rm62
Locus_4141_Length_1737	SRRP13	PTHR10967: DEAD BOX ATP-DEPENDENT RNA HELICASE	AGAP003663	RM62B	Rm62
Locus_3435_Length_1297	SRRP14	IPR011545: DNA/RNA helicase, DEAD/DEAH box type	AGAP004912	RM62C	Rm62
Locus_15164_Length_1958	SRRP18	IPR003165: Stem cell self-renewal protein Piwi	AGAP008862	AGO-3	Argonaute
Locus_10935_Length_2747	SRRP19	IPR003165: Stem cell self-renewal protein Piwi	AGAP009509	PIWI	PIWI
Locus_5588_Length_5131	SRRP2	IPR003100: Argonaute/Dicer protein, PAZ	AGAP012289	DCR2	Dicer
Locus_5385_Length_3307	SRRP3	IPR003165: Stem cell self-renewal protein Piwi	AGAP011717	AGO-1	Argonaute
Locus_4513_Length_2796	SRRP4	IPR003100: Argonaute/Dicer protein, PAZ	AGAP011537	AGO-2	Argonaute
Locus_1274_Length_2668	SRRP6	IPR000999: Ribonuclease III.	AGAP008087	DROSHA	Drosha
Locus_19542_Length_1986	SRRP8	IPR002999: Tudor domain	AGAP005672	TSN	TSN
Locus_13745_Length_489	SRRP9	IPR001159: Double-stranded RNA-binding	AGAP009887	R2D2	R2D2
Antimicrobial Peptides and other effectors
isotig00649_Length_582	AMP1	IPR001542: Defensin, invertebrate/fungal	AGAP011294	DEF1	Defensin
isotig00299_Length_500	AMP4	IPR000875: Cecropin	AGAP000693	CEC1	Cecropin
isotig00163_Length_628	AMP6	IPR000875: Cecropin	AGAP000694	CEC3	Cecropin
Locus_9727_Length_308	AMP9	Not found h	AGAP008645	GAM1	Gambicin
Locus_7217_Length_513	LYS1	IPR001916: Glycoside hydrolase, family 22	AGAP007347	LYSC1	LYSC
Locus_19472_Length_607	LYS7	IPR001916: Glycoside hydrolase, family 22	AGAP007386	LYSC7	LYSC
Locus_21443_Length_303	PPO1	IPR013788: Arthropod hemocyanin/insect LSP	AGAP002825	PPO1	PPO
Oxidative stress
isotig00179_Length_1924	CAT1	IPR002226: Catalase	AGAP004904	CAT	CAT
Locus_3489_Length_777	PRDX1	IPR019479: Peroxiredoxin, C-terminal	AGAP007020	TPX5	TPX
Locus_20349_Length_651	PRDX2	IPR019479: Peroxiredoxin, C-terminal	AGAP011824	TPX4	TPX
isotig00622_Length_600	PRDX4	IPR019479: Peroxiredoxin, C-terminal	AGAP011054	TPX2	TPX
Locus_17958_Length_1844	PRDX15	IPR002007: Haem peroxidase, animal	AGAP003502	HPX6	HPX
Locus_227_Length_884	SOD1	IPR001189: Manganese/iron superoxide dismutase	AGAP010517	MnSOD1	SOD-Mn-Fe
Locus_28320_Length_408	SOD5	IPR001424: Superoxide dismutase, copper/zinc binding	AGAP007497	CuSOD1	SOD-Cu-Zn
Apoptosis
Locus_4684_Length_1989	CASP3	IPR001309: Peptidase C14, ICE, catalytic subunit p20	AGAP000830	CASPS7	CASPS
Locus_13483_Length_1802	CASP5	IPR001309: Peptidase C14, ICE, catalytic subunit p20.	AGAP011693	CASPL1	CASPL
Locus_2850_Length_3655	IAP2	IPR016135: Ubiquitin-conjugating enzyme/RWD-like	AGAP002651	IAP6	IAP
Autophagy related genes
Locus_577_Length_332	APHAG10	IPR004241: Autophagy protein Atg8 ubiquitin-like	AGAP002685	APG8	APHAG
Locus_3750_Length_3509	APHAG11	IPR007241: Autophagy-related protein 9	AGAP001762	APG9	APHAG
Locus_2452_Length_2418	APHAG14	IPR013923: Autophagy-related protein 16	AGAP002315	APG16L	APHAG
Locus_7057_Length_3310	APHAG16	IPR001680: WD40 repeat	AGAP005910	APG18B	APHAG
Locus_884_Length_3465	APHAG17	IPR009076: FKBP12-rapamycin-binding	AGAP007873	TOR	APHAG
Locus_20374_Length_375	APHAG18	IPR000712: Apoptosis regulator, Bcl-2, BH	AGAP011552	DEBCL	APHAG
Locus_11694_Length_1581	APHAG2	Not Found g	AGAP004092	APG2	APHAG
Locus_3992_Length_1361	APHAG3	IPR007134: Autophagy-related protein 3, N-terminal	AGAP011582	APG3	APHAG
Locus_6933_Length_2314	APHAG4	IPR005078: Peptidase C54	AGAP004023	APG4A	APHAG
Locus_3213_Length_1778	APHAG5	IPR005078: Peptidase C54	AGAP008497	APG4B	APHAG
Locus_4315_Length_2392	APHAG8	IPR000127: Ubiquitin-activating enzyme repeat	AGAP008637	APG7A	APHAG
Locus_10985_Length_925	APHAG9	IPR000127: Ubiquitin-activating enzyme repeat.	AGAP005102	APG7B	APHAG
a Data on table is based on An. albimanus, An. darlingi and An. gambiae ortholog groups , InterProScan annotation and the ImmunoDB [51]
b Or other Protein familly classification system.
c An. gambiae genome coordinates are given in the absence of "official" VectorBase gene ID´s, according to ImmunoDB manual curation.
d Presence of Coiled-coils as in An. gambiae ortholog. Consistent genomic alignment.
e Not found. Alignment at expected coordinates.
f No evidence other than three-way BLAST best reciprocal hit
g Consistent genomic alignment.
h No exonerate alignment. TBLASTX match in GAM1 gene
